# Supplementary material for: Proteomic Signature and mRNA Expression in Hippocampus of SAMP8 and SAMR1 Mice during Aging
Source: Int J Mol Sci. 2022 Dec 1;23(23):15097. doi: 10.3390/ijms232315097 (PMC9740614; doi:10.3390/ijms232315097)
Supplement: Supplementary file 1 [file ijms-23-15097-s001.zip]

Archive with 1 entries (1 files):
- ijms-2043249-supplementary.pdf
